# Supplementary material for: Physiological Responses during Parental Conflicts as Potential Biomarkers for Adolescent Depression
Source: Children (Basel). 2023 Jul 10;10(7):1195. doi: 10.3390/children10071195 (PMC10378688; doi:10.3390/children10071195)
Supplement: Supplementary file 1 [file children-10-01195-s001.zip]

Archive with 1 entries (1 files):
- children-2460916-supplementary.pdf
